# Supplementary material for: Effects of Plant Coverage on the Abundance of Adult Mosquitos at an Urban Park
Source: Plants (Basel). 2023 Feb 21;12(5):983. doi: 10.3390/plants12050983 (PMC10005303; doi:10.3390/plants12050983)
Supplement: Supplementary file 1 [file plants-12-00983-s001.zip]

Archive with 1 entries (1 files):
- plants-2228764-supplementary.xlsx
