# Supplementary material for: Effects of Plant Coverage on the Abundance of Adult Mosquitos at an Urban Park
Source: Plants (Basel). 2023 Feb 21;12(5):983. doi: 10.3390/plants12050983 (PMC10005303; doi:10.3390/plants12050983)
Supplement: Supplementary file 1 [file plants-12-00983-s001.zip › plants-2228764-supplementary.xlsx]

## Sheet: Table S1
Table S1. Information of census landscape plants
Plant Type	Family	Latin Name
Tree	Cupressaceae	Platycladus orientalis (L.) Franco
Tree	Cupressaceae	Sabina chinensis (L.) Antoine
Tree	Fabaceae	Robinia pseudoacacia L.
Tree	Fabaceae	Styphnolobium japonicum 'Pendula'
Tree	Ginkgoaceae	Ginkgo biloba L.
Tree	Juglandaceae	Pterocarya stenoptera C. DC.
Tree	Lauraceae	Cinnamomum camphora (L.) J. Presl.
Tree	Lythraceae	Lagerstroemia indica L.
Tree	Magnoliaceae	Magnolia grandiflora L.
Tree	Malvaceae	Firmiana simplex (L.) W. Wight
Tree	Oleaceae	Osmanthus fragrans Lour.
Tree	Platanaceae	Platanus orientalis L.
Tree	Salicaceae	Populus tomentosa Carrière
Tree	Salicaceae	Salix matsudana Koidz.
Tree	Sapindaceae	Acer truncatum Bunge
Tree	Ulmaceae	Ulmus pumila L.
Shrub	Buxaceae	Buxus megistophylla H. Lév.
Shrub	Caprifoliaceae	Lonicera japonica Thunb.
Shrub	Cornaceae	Cornus alba L.
Shrub	Cornaceae	Cornus officinalis Siebold & Zucc.
Shrub	Ericaceae	Rhododendron simsii Planch.
Shrub	Hamamelidaceae	Loropetalum chinense (R. Br.) Oliver var. rubrum Yieh
Shrub	Magnoliaceae	Yulania denudata (Desr.) D. L. Fu
Shrub	Malvaceae	Hibiscus syriacus L.
Shrub	Oleaceae	Jasminum nudiflorum Lindl.
Shrub	Pittosporaceae	Pittosporum tobira (Thunb.) Ait.
Shrub	Rosaceae	Photinia × fraseri Dress
Shrub	Rosaceae	Spiraea salicifolia L.
Forb	Acoraceae	Acorus calamus L.
Forb	Amaryllidaceae	Lycoris radiata (L'Her.) Herb.
Forb	Asparagaceae	Hosta plantaginea (Lam.) Aschers.
Forb	Asparagaceae	Hosta ventricosa (Salisb.) Stearn
Forb	Asparagaceae	Liriope spicata (Thunb.) Lour.
Forb	Asparagaceae	Ophiopogon bodinieri Levl.
Forb	Asparagaceae	Ophiopogon japonicus (Thunb.) Ker Gawl.
Forb	Asphodelaceae	Hemerocallis fulva (L.) L.
Forb	Asteraceae	Eclipta prostrata (L.) L.
Forb	Asteraceae	Tagetes erecta L.
Forb	Brassicaceae	Orychophragmus violaceus (L.) O. E. Schulz
Forb	Caryophyllaceae	Dianthus chinensis L.
Forb	Crassulaceae	Sedum lineare Thunb.
Forb	Lamiaceae	Mentha canadensis L.
Forb	Rosaceae	Rosa multiflora Thunb.
Forb	Solanaceae	Petunia × hybrida hort. ex Vilm.
Forb	Verbenaceae	Glandularia × hybrida (Groenland & Rümpler) G.L. Nesom & Pruski
